# Supplementary material for: Imaging the Ultrastructure of Isolated Peptidoglycan Sacculi from Rod-Shaped Helicobacter pylori J99 Cells by Atomic Force Microscopy
Source: Molecules. 2025 Jan 3;30(1):155. doi: 10.3390/molecules30010155 (PMC11720842; doi:10.3390/molecules30010155)
Supplement: Supplementary file 1 [file molecules-30-00155-s001.zip]

Archive with 1 entries (1 files):
- molecules-3195226-supplementary.pdf
